# Supplementary material for: Diagnosis of coronary epicardial and microvascular spasm using pressure wire before and after spasm provocation
Source: Eur Heart J Case Rep. 2025 Jun 23;9(7):ytaf292. doi: 10.1093/ehjcr/ytaf292 (PMC12246919; doi:10.1093/ehjcr/ytaf292)
Supplement: ytaf292_Supplementary_Data [file ytaf292_supplementary_data.zip]

Archive with 7 entries (7 files):
- Supplenetal Table.docx
- XA0001_02.mp4
- XA0001_03.mp4
- XA0001_16.mp4
- XA0001_18.mp4
- XA0001_22.mp4
- XA0001_29.mp4
